# Supplementary material for: Up-Regulation of Non-Homologous End-Joining by MUC1
Source: Genes (Basel). 2024 Jun 19;15(6):808. doi: 10.3390/genes15060808 (PMC11203369; doi:10.3390/genes15060808)
Supplement: Supplementary file 1 [file genes-15-00808-s001.zip]

Archive with 1 entries (1 files):
- genes-3024787-supplementary.pdf
